# Supplementary material for: Mechanically activated ion channel Piezo1 modulates macrophage polarization and stiffness sensing
Source: Nat Commun. 2021 May 31;12:3256. doi: 10.1038/s41467-021-23482-5 (PMC8167181; doi:10.1038/s41467-021-23482-5)
Supplement: Supplementary file 10 — Source Data [file 41467_2021_23482_MOESM10_ESM.xlsx]

## Sheet: Fig. 1a
	iNOS
	Stimulation	Genotype	n_1	n_2	n_3		Comparisons made in Figure	p-value
	Unstim	Piezo1fl/+	0	0	0
	Unstim	Piezo1ΔLysM	0	0	0								Anti-iNOS		Lane	Stimulation	Genotype
	IFNγ/LPS	Piezo1fl/+	1.01648	0.871811	0.692253		IFNγ/LPS Piezo1fl/+ vs. IFNγ/LPS Piezo1ΔLysM	0.0169631							1	Unstim	Piezo1fl/+
	IFNγ/LPS	Piezo1ΔLysM	0.433076	0.503018	0.271521										2	Unstim	Piezo1ΔLysM
	IL4/IL13	Piezo1fl/+	0	0	0										3	IFNγ/LPS	Piezo1fl/+
	IL4/IL13	Piezo1ΔLysM	0	0	0										4	IFNγ/LPS	Piezo1ΔLysM
													Anti-ARG1		5	IL4/IL13	Piezo1fl/+
	ARG1														6	IL4/IL13	Piezo1ΔLysM
	Stimulation	Genotype	n_1	n_2	n_3
	Unstim	Piezo1fl/+	0	0	0
	Unstim	Piezo1ΔLysM	0	0	0
	IFNγ/LPS	Piezo1fl/+	0	0	0
	IFNγ/LPS	Piezo1ΔLysM	0	0	0
	IL4/IL13	Piezo1fl/+	0.677826	0.68471	0.663792		IL4/IL13 Piezo1fl/+ vs. IL4/IL13 Piezo1ΔLysM	0.0296365					Anti-GAPDH
	IL4/IL13	Piezo1ΔLysM	0.871752	0.766863	0.96811

## Sheet: Fig. 1b
	TNFa
	Stimulation	Genotype	n_1	n_2	n_3		Comparisons made in Figure	p-value
	Unstim	Piezo1fl/+	25.6173	24.0321	22.4734
	Unstim	Piezo1ΔLysM	29.7059	22.1052	24.871
	IFNγ/LPS	Piezo1fl/+	649.6	1038.28	867.477		IFNγ/LPS Piezo1fl/+ vs. IFNγ/LPS Piezo1ΔLysM	0.0246299
	IFNγ/LPS	Piezo1ΔLysM	454.499	432.076	476.193
	IL4/IL13	Piezo1fl/+	22.4701	22.8647	21.7304
	IL4/IL13	Piezo1ΔLysM	23.2991	20.5597	18.387
	IL6
	Stimulation	Genotype	n_1	n_2	n_3
	Unstim	Piezo1fl/+	22.4641	17.7936	21.2729
	Unstim	Piezo1ΔLysM	10.2492	9.28013	10.6345
	IFNγ/LPS	Piezo1fl/+	902.89	1197.39	833.976		IFNγ/LPS Piezo1fl/+ vs. IFNγ/LPS Piezo1ΔLysM	0.00191658
	IFNγ/LPS	Piezo1ΔLysM	176.128	147.738	176.128
	IL4/IL13	Piezo1fl/+	19.7082	20.8994	19.319
	IL4/IL13	Piezo1ΔLysM	8.72582	9.47473	10.0467
	MCP1
	Stimulation	Genotype	n_1	n_2	n_3
	Unstim	Piezo1fl/+	1253.65	1973.88	606.581
	Unstim	Piezo1ΔLysM	2565.5	1950.29	5087.53
	IFNγ/LPS	Piezo1fl/+	4523.88	4988.72	4687.74
	IFNγ/LPS	Piezo1ΔLysM	3907.45	3260.93	4479.5
	IL4/IL13	Piezo1fl/+	4264.88	4305.37	3378.45
	IL4/IL13	Piezo1ΔLysM	4964.13	3571.03	5087.53

## Sheet: Fig. 1c
	Stimulation	Genotype	IL6	iNOS	MCP1	RETNLA	ARG1
	Unstim	Piezo1fl/+	0.290593	0	0.19959	0	0
	Unstim	Piezo1ΔLysM	0.153374	0	0.334674	0.09	0.17
	IFNγ/LPS	Piezo1fl/+	1	1	1	0	0.05
	IFNγ/LPS	Piezo1ΔLysM	0.253841	0.55	0.339757	0.001	0.09
	IL4/IL13	Piezo1fl/+	0.368162	0	0.557118	1	1
	IL4/IL13	Piezo1ΔLysM	0.127444	0	0.425051	1.53	2.18

## Sheet: Fig. 1d
	Stimulation	Genotype	n_1	n_2	n_3		Comparisons made in Figure	p-value
	Unstim	Piezo1fl/+	0.429447	0.401743	0.432514											Lane
	Unstim	Piezo1ΔLysM	0.414267	0.340647	0.566354									Anti-pNFKB		1	Unstim	Piezo1fl/+
	IFNγ/LPS	Piezo1fl/+	1.77519	2.05658	2.05375		IFNγ/LPS Piezo1fl/+ vs. IFNγ/LPS Piezo1ΔLysM	0.0102333								2	Unstim	Piezo1ΔLysM
	IFNγ/LPS	Piezo1ΔLysM	1.26264	0.752607	1.0916											3	IFNγ/LPS	Piezo1fl/+
																4	IFNγ/LPS	Piezo1ΔLysM
														Anti-NFkB

## Sheet: Fig. 1e
	Stimulation	Genotype	n_1	n_2	n_3		Comparisons made in Figure	p-value
	Unstim	Piezo1fl/+	0	0	0
	Unstim	Piezo1ΔLysM	0	0	0								Ant-pSTAT6		Lane
	IL4/IL13	Piezo1fl/+	1	1	1		IL4/IL13 Piezo1fl/+ vs. IL4/IL13 Piezo1ΔLysM	0.0483699							1	Unstim	Piezo1fl/+
	IL4/IL13	Piezo1ΔLysM	1.34039	1.27379	1.57158										2	Unstim	Piezo1ΔLysM
															3	IL4/IL13	Piezo1fl/+
															4	IL4/IL13	Piezo1ΔLysM
													STAT6

## Sheet: Fig. 1f
	iNOS
	Stimulation	Treatment	n_1	n_2	n_3		Comparisons made in Figure	p-value
	Unstim	DMSO	0	0	0
	Unstim	Yoda1	0	0	0										Anti-iNOS		Lane
	IFNγ/LPS	DMSO	0.805582	0.969171	0.886379		IFNγ/LPS Piezo1fl/+ vs. IFNγ/LPS Piezo1ΔLysM	0.0460393									1	Unstim	DMSO
	IFNγ/LPS	Yoda1	1.0763	1.19238	1.46838												2	Unstim	Yoda1
	IL4/IL13	DMSO	0	0.0245405	0												3	IFNγ/LPS	DMSO
	IL4/IL13	Yoda1	0	0	0												4	IFNγ/LPS	Yoda1
																	5	IL4/IL13	DMSO
																	6	IL4/IL13	Yoda1
	ARG1														Anti-ARG1
	Stimulation	Treatment	n_1	n_2	n_3
	Unstim	DMSO	0	0.0126513	0
	Unstim	Yoda1	0	0.0252282	0
	IFNγ/LPS	DMSO	0	0.109057	0.202475
	IFNγ/LPS	Yoda1	0	0.169594	0.240298
	IL4/IL13	DMSO	1.20607	1.32839	1.59818		IL4/IL13 Piezo1fl/+ vs. IL4/IL13 Piezo1ΔLysM	0.0413065
	IL4/IL13	Yoda1	0.968821	1.01639	1.07863
															Anti-GAPDH

## Sheet: Fig. 1g
	TNFa
	Stimulation	Treatment	n_1	n_2	n_3		Comparisons made in Figure	p-value
	Unstim	DMSO	0	10.0647	10.6665
	Unstim	Yoda1	0	11.0721	10.6674
	IFNγ/LPS	DMSO	276.835	286.23	170.815		IFNγ/LPS DMSO vs. IFNγ/LPS Yoda1	0.00700523
	IFNγ/LPS	Yoda1	684.345	1032.82	1116.22
	IL4/IL13	DMSO	0	11.119	10.8517
	IL4/IL13	Yoda1	0	11.7352	12.0555
	IL6
	Stimulation	Treatment	n_1	n_2	n_3
	Unstim	DMSO	10.8349	8.74528	10.2831
	Unstim	Yoda1	11.6839	10.0982	10.491
	IFNγ/LPS	DMSO	587.711	358.119	248.528		IFNγ/LPS DMSO vs. IFNγ/LPS Yoda1	0.00182902
	IFNγ/LPS	Yoda1	1850.34	1469.01	1461.17
	IL4/IL13	DMSO	12.8382	12.832	10.6926
	IL4/IL13	Yoda1	10.5835	10.8817	11.9
	MCP1
	Stimulation	Treatment	n_1	n_2	n_3
	Unstim	DMSO	3308.64	1351.61	1531.46
	Unstim	Yoda1	1355.39	257.021	254.112		IFNγ/LPS DMSO vs. IFNγ/LPS Yoda1	0.0105691
	IFNγ/LPS	DMSO	4033.32	4844.71	6285.09		IL4/IL13 DMSO vs. IL4/IL13 Yoda1	0.0114515
	IFNγ/LPS	Yoda1	2309.84	753.547	1004.92
	IL4/IL13	DMSO	4636.9	4375.54	3994.64
	IL4/IL13	Yoda1	2500.84	286.182	461.91

## Sheet: Fig. 1h
	Stimulation	Genotype	IL6	iNOS	MCP1	RETNLA	ARG1
	Unstim	DMSO	0.0153985	0.000622702	0.417691	0.17138	0.0291841
	Unstim	Yoda1	0.0625116	0.000991421	0.152057	0.187302	0.00270644
	IFNγ/LPS	DMSO	1	1	1	0.100932	0.171681
	IFNγ/LPS	Yoda1	5.47074	2.51013	0.337217	0.197094	0.159994
	IL4/IL13	DMSO	0.034821	0.00101615	1.00644	1	1
	IL4/IL13	Yoda1	0.0802873	0.00108823	0.579656	0.373296	0.550162

## Sheet: Fig. 1i
	Stimulation	Treatment	n_1	n_2	n_3		Comparisons made in Figure	p-value
	Unstim	DMSO	0.275021	0.401265	0.417027
	Unstim	Yoda1	0.339453	0.465211	0.362434										Anti-pNFkB		Lane
	IFNγ/LPS	DMSO	1.0438	0.968248	0.98754		IFNγ/LPS Piezo1fl/+ vs. IFNγ/LPS Piezo1ΔLysM	0.0110701									1	Unstim	DMSO
	IFNγ/LPS	Yoda1	1.3186	1.53616	1.27365												2	Unstim	Yoda1
																	3	IFNγ/LPS	DMSO
																	4	IFNγ/LPS	Yoda1
															Anti-NFkB

## Sheet: Fig. 1j
	Stimulation	Treatment	n_1	n_2	n_3		Comparisons made in Figure	p-value
	Unstim	DMSO	0	0	0												Lane
	Unstim	Yoda1	0	0	0										Anti-pSTAT6		1	Unstim	DMSO
	IL4/IL13	DMSO	1.1769	1.09198	0.798188		IL4/IL13 Piezo1fl/+ vs. IL4/IL13 Piezo1ΔLysM	0.00833112									2	Unstim	Yoda1
	IL4/IL13	Yoda1	0.305012	0.140344	0.465149												3	IL4/IL13	DMSO
																	4	IL4/IL13	Yoda1
															Anti-STAT6

[truncated: 50 more sheets: Fig. 2c, Fig. 2e, Sheet1, Fig. 2h, Fig. 2k, Fig. 3a, Fig. 3b, Fig. 3c, Fig. 3d, Fig. 3e, Fig. 3f, Fig. 3g, Fig. 3h, Fig. 3i, Fig. 3j, Fig. 3k, Fig. 4b, Fig. 4d, Fig. 4g, Fig. 4h …]
